# Supplementary material for: Pathogenicity of a Canine-Derived Feline Panleukopenia Virus in Cats and NS1 Evolution Associated with Adaptation to Dogs
Source: Animals (Basel). 2026 Mar 31;16(7):1061. doi: 10.3390/ani16071061 (PMC13071982; doi:10.3390/ani16071061)
Supplement: Supplementary file 1 [file animals-16-01061-s001.zip]

Archive with 2 entries (2 files):
- Table S1 Amino acid variation at key NS1 sites of FPV.xlsx
- Table S2 Selection pressure analysis of NS1 top sites.csv
