# Supplementary material for: Pathogenicity of a Canine-Derived Feline Panleukopenia Virus in Cats and NS1 Evolution Associated with Adaptation to Dogs
Source: Animals (Basel). 2026 Mar 31;16(7):1061. doi: 10.3390/ani16071061 (PMC13071982; doi:10.3390/ani16071061)
Supplement: Supplementary file 1 [file animals-16-01061-s001.zip › Table S1 Amino acid variation at key NS1 sites of FPV.xlsx]

## Sheet: AA_accessions
position	aa	collection date			gb_accession
115	I	2019	China	canine	MZ913315.1|_Feline_parvovirus_strain_C-F9_NS1_(NS1)_NS2_(NS2)_VP1_(VP1)_and_VP2_(VP2)_genes_complete_cds
115	I	2019	China	canine	MZ913316.1|_Feline_parvovirus_strain_C-F88_NS1_(NS1)_NS2_(NS2)_VP1_(VP1)_and_VP2_(VP2)_genes_complete_cds
115	I	2019	China	canine	MZ913317.1|_Feline_parvovirus_strain_C-1_NS1_(NS1)_NS2_(NS2)_VP1_(VP1)_and_VP2_(VP2)_genes_complete_cds
115	I	2019	China	canine	MZ913318.1|_Feline_parvovirus_strain_C-4_NS1_(NS1)_NS2_(NS2)_VP1_(VP1)_and_VP2_(VP2)_genes_complete_cds
115	I	2019	China	canine	MZ913319.1|_Feline_parvovirus_strain_C-9_NS1_(NS1)_NS2_(NS2)_VP1_(VP1)_and_VP2_(VP2)_genes_complete_cds
115	I	2018	China	feline	OR257444.1|_Feline_parvovirus_isolate_WH_1_nonstructural_protein_1_(NS1)_and_structural_protein_2_(VP2)_genes_complete_cds
115	I	2020	China、taiwan	feline	OR198066.1|_Feline_parvovirus_strain_NTU/C148/2020_complete_genome
115	I	2021	China	canine	MZ913314.1|_Feline_parvovirus_strain_D13_NS1_(NS1)_NS2_(NS2)_VP1_(VP1)_and_VP2_(VP2)_genes_complete_cds
115	I	2021	China	canine	OK128325.1|_Feline_parvovirus_strain_D7_NS1_(NS1)_NS2_(NS2)_VP1_(VP1)_and_VP2_(VP2)_genes_complete_cds
115	I	2019	China	cheetah	MT178243.1_Feline_panleukopenia_virus_isolate_SY-01/2019_complete_genome
115	I	2015	Italy	feline	KX434462.1_Feline_panleukopenia_virus_strain_FPV_IZSSI_42807_15_ns1_ns2_vp1_and_vp2_genes_complete_cds
115	I	2017	South Korea	feline	MN400980.1_Feline_panleukopenia_virus_isolate_Rara_partial_genome
115	I	2019	China	feline	OQ863619.1_Feline_panleukopenia_virus_strain_YZ2019-027_nonstructural_protein_1_(NS1)_nonstructural_protein_2_(NS2)_capsid_protein_VP1_(VP1)_and_capsid_protein_VP2_(VP2)_genes_complete_cds
115	I	2022	China	feline	OR727315.1_Feline_panleukopenia_virus_isolate_FPV-QD22-5_partial_genome
115	I	2023	China	_Mink	OR363112.1_Mink_enteritis_virus_strain_MEV/SD-5_nonstructural_protein_NS1_gene_complete_cds_nonstructural_protein_NS2_and_capsid_protein_VP1_genes_complete_cds_alternatively_spliced_and_capsid_proteis
115	I	2023	China	_Mink	OR363113.1_Mink_enteritis_virus_strain_MEV/SD-6_nonstructural_protein_NS1_gene_complete_cds_nonstructural_protein_NS2_and_capsid_protein_VP1_genes_complete_cds_alternatively_spliced_and_capsid_proteis
115	I	2020	China	feline	MZ836447.1_Feline_panleukopenia_virus_strain_TZ-FPV-104_non-structural_protein_1_gene_complete_cds
115	I	2020	China	feline	MZ836450.1_Feline_panleukopenia_virus_strain_JN-FPV-91_non-structural_protein_1_gene_complete_cds
115	I	2020	China	feline	MZ836451.1_Feline_panleukopenia_virus_strain_JN-FPV-90_non-structural_protein_1_gene_complete_cds
115	I	2020	China	feline	MZ836452.1_Feline_panleukopenia_virus_strain_JN-FPV-87_non-structural_protein_1_gene_complete_cds
115	I	2020	China	feline	MZ836453.1_Feline_panleukopenia_virus_strain_JN-FPV-12_non-structural_protein_1_gene_complete_cds
132	L	2019	China	canine	MZ913315.1|_Feline_parvovirus_strain_C-F9_NS1_(NS1)_NS2_(NS2)_VP1_(VP1)_and_VP2_(VP2)_genes_complete_cds
132	L	2019	China	canine	MZ913316.1|_Feline_parvovirus_strain_C-F88_NS1_(NS1)_NS2_(NS2)_VP1_(VP1)_and_VP2_(VP2)_genes_complete_cds
132	L	2019	China	canine	MZ913317.1|_Feline_parvovirus_strain_C-1_NS1_(NS1)_NS2_(NS2)_VP1_(VP1)_and_VP2_(VP2)_genes_complete_cds
132	L	2019	China	canine	MZ913318.1|_Feline_parvovirus_strain_C-4_NS1_(NS1)_NS2_(NS2)_VP1_(VP1)_and_VP2_(VP2)_genes_complete_cds
132	L	2019	China	canine	MZ913319.1|_Feline_parvovirus_strain_C-9_NS1_(NS1)_NS2_(NS2)_VP1_(VP1)_and_VP2_(VP2)_genes_complete_cds
132	L	2019	China	canine	MZ913314.1|_Feline_parvovirus_strain_D13_NS1_(NS1)_NS2_(NS2)_VP1_(VP1)_and_VP2_(VP2)_genes_complete_cds
132	L	2021	China	canine	OK128325.1|_Feline_parvovirus_strain_D7_NS1_(NS1)_NS2_(NS2)_VP1_(VP1)_and_VP2_(VP2)_genes_complete_cds
247	Q	2019	China	canine	MZ913315.1|_Feline_parvovirus_strain_C-F9_NS1_(NS1)_NS2_(NS2)_VP1_(VP1)_and_VP2_(VP2)_genes_complete_cds
247	Q	2019	China	canine	MZ913316.1|_Feline_parvovirus_strain_C-F88_NS1_(NS1)_NS2_(NS2)_VP1_(VP1)_and_VP2_(VP2)_genes_complete_cds
247	Q	2019	China	canine	MZ913317.1|_Feline_parvovirus_strain_C-1_NS1_(NS1)_NS2_(NS2)_VP1_(VP1)_and_VP2_(VP2)_genes_complete_cds
247	Q	2019	China	canine	MZ913318.1|_Feline_parvovirus_strain_C-4_NS1_(NS1)_NS2_(NS2)_VP1_(VP1)_and_VP2_(VP2)_genes_complete_cds
247	Q	2019	China	canine	MZ913319.1|_Feline_parvovirus_strain_C-9_NS1_(NS1)_NS2_(NS2)_VP1_(VP1)_and_VP2_(VP2)_genes_complete_cds
247	Q	2018	China	feline	OR257444.1|_Feline_parvovirus_isolate_WH_1_nonstructural_protein_1_(NS1)_and_structural_protein_2_(VP2)_genes_complete_cds
247	Q	2022	China	feline	PP973493.1|_Feline_parvovirus_isolate_FPV_JL_2280_complete_genome
247	Q	2020	China/taiwan	feline	OR198066.1|_Feline_parvovirus_strain_NTU/C148/2020_complete_genome
247	Q	2017	South Korea	wild cat	MN683826.1|_UNVERIFIED:_Feline_parvovirus_isolate_Fe-P2/2017_genomic_sequence
247	Q	2019	United Kingdom	feline	MW926315.1|_Feline_parvovirus_isolate_Cat_2_ns1_and_ns2_genes_complete_cds_and_vp1_and_vp2_genes_partial_cds
247	Q	2021	Italy	feline	OQ718429.1|_Feline_panleukopenia_virus_isolate_FPV/NS1/cat/IT_partial_genome
247	Q	2021	China	feline	MZ913313.1|_Feline_parvovirus_strain_F-18_NS1_(NS1)_NS2_(NS2)_VP1_(VP1)_and_VP2_(VP2)_genes_complete_cds
247	Q	2021	China	canine	MZ913314.1|_Feline_parvovirus_strain_D13_NS1_(NS1)_NS2_(NS2)_VP1_(VP1)_and_VP2_(VP2)_genes_complete_cds
247	Q	2013	Thailand	small Indian civet	KP019621.2|_Feline_panleukopenia_virus_isolate_TH091305_NS1_(NS1)_and_NS2_(NS2)_genes_complete_cds_and_VP1_(VP1)_and_VP2_(VP2)_genes_partial_cds
247	Q	2020	China	giant panda	MZ712026.1_Feline_panleukopenia_virus_isolate_AMPV2020_complete_genome
247	Q	2020	China	giant panda	MW331496.1_Feline_panleukopenia_virus_isolate_gpfe016par01-5_complete_genome
247	Q	2020	China	Ailurus fulgens	MZ357119.1_MAG:_Feline_panleukopenia_virus_isolate_rpfe013par01-5_genomic_sequence
247	Q	2018	China	giant panda	MZ357122.1_MAG:_Feline_panleukopenia_virus_isolate_gpfe267par01-12_genomic_sequence
247	Q	2015	China	mink	MZ044015.1_Mink_enteritis_virus_isolate_MEV-SD1_complete_genome
247	Q	2018	China	giant panda	MT178243.1_Feline_panleukopenia_virus_isolate_SY-01/2019_complete_genome
247	Q	2013	China	feline	KP769859.1_Feline_panleukopenia_virus_isolate_MG132167A_NS1/NS2_(NS1/NS2)_VP1_(VP1)_and_VP2_(VP2)_genes_complete_cds
247	Q	1986	China	jaguar	KX900570.1_Feline_panleukopenia_virus_isolate_HH-1/86_complete_genome
247	Q	2020	China	giant panda	OR264206.1_Feline_panleukopenia_virus_isolate_pFPV-sc_complete_genome
247	Q	2016	China	mink	MZ044016.1_Mink_enteritis_virus_isolate_MEV-SD7_complete_genome
247	Q	2016	China	feline	MG924893.1_Feline_panleukopenia_virus_isolate_GX01_complete_genome
247	Q	2015	Italy	feline	KX434461.1_Feline_panleukopenia_virus_strain_FPV_IZSSI_3201_1_15_ns1_ns2_vp1_and_vp2_genes_complete_cds
247	Q	2018	India	feline	MH559110.1_Feline_panleukopenia_virus_strain_TN/FPV/2018_complete_genome
247	Q	2017	South Korea	feline	MN400978.1_Feline_panleukopenia_virus_isolate_Gigucheon_partial_genome
247	Q	2017	South Korea	feline	MN400980.1_Feline_panleukopenia_virus_isolate_Rara_partial_genome
247	Q	2023	Italy	bear	OR602717.1_Feline_panleukopenia_virus_strain_ITA/2023/bear/74_complete_genome
247	Q	2023	Italy	Hystrix	OR602718.1_Feline_panleukopenia_virus_strain_ITA/2023/hystrix/213_complete_genome
247	Q	2020	China	lion	MZ005633.1_Feline_panleukopenia_virus_strain_HNZZ2_complete_genome
247	Q	1999	China	tiger	MG764510.1_Feline_panleukopenia_virus_isolate_FPV-G_complete_genome
247	Q	2022	India	feline	PP419033.1_Feline_panleukopenia_virus_isolate_FPV/INDIA/MZ27_nonstructural_protein_1_(NS1)_nonstructural_protein_2_(NS2)_structural_protein_1_(VP1)_and_structural_protein_2_(VP2)_genes_complete_cds
247	Q	2022	India	feline	PP419035.1_Feline_panleukopenia_virus_isolate_FPV/INDIA/MZ30_nonstructural_protein_1_(NS1)_nonstructural_protein_2_(NS2)_structural_protein_1_(VP1)_and_structural_protein_2_(VP2)_genes_complete_cds
247	Q	2018	China	giant panda	MW091487.1_Feline_panleukopenia_virus_isolate_Giant_panda/CD/2018_NS1_(NS1)_and_VP2_(VP2)_genes_complete_cds
247	Q	2015	China	Panthera leo	MG764511.1_Feline_panleukopenia_virus_isolate_FPV-L_complete_genome
247	Q	2014	China	feline	KP280068.1_Feline_panleukopenia_virus_isolate_HRB-CS1_complete_genome
247	Q	2016	China	tiger	KX685354.1_Feline_panleukopenia_virus_strain_HN-ZZ1_complete_genome
247	Q	2021	China	feline	OR227624.1_Feline_panleukopenia_virus_strain_CH/YCYH/2021_complete_genome
247	Q	2019	China	feline	OQ863616.1_Feline_panleukopenia_virus_strain_YZ2019-024_nonstructural_protein_1_(NS1)_nonstructural_protein_2_(NS2)_capsid_protein_VP1_(VP1)_and_capsid_protein_VP2_(VP2)_genes_complete_cds
247	Q	2019	China	feline	OQ863619.1_Feline_panleukopenia_virus_strain_YZ2019-027_nonstructural_protein_1_(NS1)_nonstructural_protein_2_(NS2)_capsid_protein_VP1_(VP1)_and_capsid_protein_VP2_(VP2)_genes_complete_cds
247	Q	2021	Italy	canine	OM638042.1_Feline_panleukopenia_virus_strain_ITA/2021/164-1_complete_genome
247	Q	2022	China	feline	OR727315.1_Feline_panleukopenia_virus_isolate_FPV-QD22-5_partial_genome
247	Q	2021	Egypt	canine	OM638043.1_Feline_panleukopenia_virus_strain_EGY/2021/139-188_complete_genome
247	Q	2023	China	mink	OR363112.1_Mink_enteritis_virus_strain_MEV/SD-5_nonstructural_protein_NS1_gene_complete_cds_nonstructural_protein_NS2_and_capsid_protein_VP1_genes_complete_cds_alternatively_spliced_and_capsid_proteis
247	Q	2023	China	mink	OR363113.1_Mink_enteritis_virus_strain_MEV/SD-6_nonstructural_protein_NS1_gene_complete_cds_nonstructural_protein_NS2_and_capsid_protein_VP1_genes_complete_cds_alternatively_spliced_and_capsid_proteis
247	Q	2023	Spain	feline	PQ436979.1_Feline_panleukopenia_virus_isolate_LG15_cat_Spain_complete_genome
247	Q	2018	Thailand	feline	MN127779.1_Feline_panleukopenia_virus_isolate_18R217C/TH/2018_complete_genome
247	Q	2018	Thailand	feline	MN127780.1_Feline_panleukopenia_virus_isolate_19R81C/TH/2019_complete_genome
247	Q	2021	Italy	feline	OQ718429.1_Feline_panleukopenia_virus_isolate_FPV/NS1/cat/IT_partial_genome
247	Q	2007	China	feline	EF988660.1_Feline_panleukopenia_virus_strain_XJ-1_non-structural_protein_1_(NS1)_capsid_protein_(VP1)_and_capsid_protein_(VP2)_genes_complete_cds
247	Q	2011	Germany	feline	PV936291.1_UNVERIFIED:_Feline_panleukopenia_virus_isolate_FPV-125_11_sequence
247	Q	2011	Germany	feline	PV936292.1_UNVERIFIED:_Feline_panleukopenia_virus_isolate_FPV-126_11_sequence
247	Q	2011	Germany	feline	PV936293.1_UNVERIFIED:_Feline_panleukopenia_virus_isolate_FPV-183_14_sequence
247	Q	2011	Germany	feline	PV936297.1_UNVERIFIED:_Feline_panleukopenia_virus_isolate_FPV-270_06_sequence
247	Q	2011	Germany	feline	PV936298.1_UNVERIFIED:_Feline_panleukopenia_virus_isolate_FPV-2_07_sequence
247	Q	2011	Germany	feline	PV936299.1_UNVERIFIED:_Feline_panleukopenia_virus_isolate_FPV-331_08_sequence
247	Q	2015	China	mink	KY094120.1_Mink_enteritis_virus_strain_MEV-SD1_NS1_(NS1)_gene_complete_cds
247	Q	2015	China	mink	KY094121.1_Mink_enteritis_virus_strain_MEV-SD2_NS1_(NS1)_gene_complete_cds
247	Q	2015	China	mink	KY094122.1_Mink_enteritis_virus_strain_MEV-SD3_NS1_(NS1)_gene_complete_cds
247	Q	2015	China	mink	KY094123.1_Mink_enteritis_virus_strain_MEV-SD4_NS1_(NS1)_gene_complete_cds
247	Q	2015	China	mink	KY094124.1_Mink_enteritis_virus_strain_MEV-SD5_NS1_(NS1)_gene_complete_cds
247	Q	2015	China	mink	KY094125.1_Mink_enteritis_virus_strain_MEV-SD6_NS1_(NS1)_gene_complete_cds
247	Q	2015	China	mink	KY094126.1_Mink_enteritis_virus_strain_MEV-SD7_NS1_(NS1)_gene_complete_cds
247	Q	2015	China	mink	KY094127.1_Mink_enteritis_virus_strain_MEV-SD8_NS1_(NS1)_gene_complete_cds
247	Q	2019	China	feline	MZ836433.1_Feline_panleukopenia_virus_strain_TZ-FPV-242_non-structural_protein_1_gene_complete_cds
247	Q	2019	China	feline	MZ836436.1_Feline_panleukopenia_virus_strain_TZ-FPV-195_non-structural_protein_1_gene_complete_cds
247	Q	2019	China	feline	MZ836442.1_Feline_panleukopenia_virus_strain_TZ-FPV-124_non-structural_protein_1_gene_complete_cds
247	Q	2019	China	feline	MZ836443.1_Feline_panleukopenia_virus_strain_TZ-FPV-122_non-structural_protein_1_gene_complete_cds
247	Q	2019	China	feline	MZ836445.1_Feline_panleukopenia_virus_strain_TZ-FPV-112_non-structural_protein_1_gene_complete_cds
247	Q	2019	China	feline	MZ836447.1_Feline_panleukopenia_virus_strain_TZ-FPV-104_non-structural_protein_1_gene_complete_cds
247	Q	2019	China	feline	MZ836450.1_Feline_panleukopenia_virus_strain_JN-FPV-91_non-structural_protein_1_gene_complete_cds
247	Q	2019	China	feline	MZ836451.1_Feline_panleukopenia_virus_strain_JN-FPV-90_non-structural_protein_1_gene_complete_cds
247	Q	2019	China	feline	MZ836452.1_Feline_panleukopenia_virus_strain_JN-FPV-87_non-structural_protein_1_gene_complete_cds
247	Q	2019	China	feline	MZ836453.1_Feline_panleukopenia_virus_strain_JN-FPV-12_non-structural_protein_1_gene_complete_cds
595	Q	2019	China	canine	MZ913315.1|_Feline_parvovirus_strain_C-F9_NS1_(NS1)_NS2_(NS2)_VP1_(VP1)_and_VP2_(VP2)_genes_complete_cds
595	Q	2019	China	canine	MZ913316.1|_Feline_parvovirus_strain_C-F88_NS1_(NS1)_NS2_(NS2)_VP1_(VP1)_and_VP2_(VP2)_genes_complete_cds
595	Q	2019	China	canine	MZ913317.1|_Feline_parvovirus_strain_C-1_NS1_(NS1)_NS2_(NS2)_VP1_(VP1)_and_VP2_(VP2)_genes_complete_cds
595	Q	2019	China	canine	MZ913318.1|_Feline_parvovirus_strain_C-4_NS1_(NS1)_NS2_(NS2)_VP1_(VP1)_and_VP2_(VP2)_genes_complete_cds
595	Q	2019	China	canine	MZ913319.1|_Feline_parvovirus_strain_C-9_NS1_(NS1)_NS2_(NS2)_VP1_(VP1)_and_VP2_(VP2)_genes_complete_cds
595	Q	2019	China	canine	OK128324.1|_Feline_parvovirus_strain_C-DY6_NS1_(NS1)_NS2_(NS2)_VP1_(VP1)_and_VP2_(VP2)_genes_complete_cds
595	Q	2021	China	feline	OR257446.2|_Feline_parvovirus_isolate_HY_nonstructural_protein_1_(NS1)_and_structural_protein_2_(VP2)_genes_complete_cds
595	Q	2019	China	feline	MT614366.1|_Feline_parvovirus_isolate_HF1_complete_genome
595	Q	2018	China	feline	OR257444.1|_Feline_parvovirus_isolate_WH_1_nonstructural_protein_1_(NS1)_and_structural_protein_2_(VP2)_genes_complete_cds
595	Q	2022	China	feline	PP973493.1|_Feline_parvovirus_isolate_FPV_JL_2280_complete_genome
595	Q	2020	China、taiwan	feline	OR198066.1|_Feline_parvovirus_strain_NTU/C148/2020_complete_genome
595	Q	2022	China	feline	OR257445.1|_Feline_parvovirus_isolate_M1_nonstructural_protein_1_(NS1)_and_structural_protein_2_(VP2)_genes_complete_cds
595	Q	2017	South Korea	wild cat	MN683826.1|_UNVERIFIED:_Feline_parvovirus_isolate_Fe-P2/2017_genomic_sequence
595	Q	2022	China	feline	OR783315.1|_Feline_parvovirus_strain_LZ19/2022_complete_genome
595	Q	2019	United Kingdom	feline	MW926315.1|_Feline_parvovirus_isolate_Cat_2_ns1_and_ns2_genes_complete_cds_and_vp1_and_vp2_genes_partial_cds
595	Q	2021	Italy	feline	OQ718429.1|_Feline_panleukopenia_virus_isolate_FPV/NS1/cat/IT_partial_genome
595	Q	2021	China	feline	MZ913313.1|_Feline_parvovirus_strain_F-18_NS1_(NS1)_NS2_(NS2)_VP1_(VP1)_and_VP2_(VP2)_genes_complete_cds
595	Q	2021	China	canine	MZ913314.1|_Feline_parvovirus_strain_D13_NS1_(NS1)_NS2_(NS2)_VP1_(VP1)_and_VP2_(VP2)_genes_complete_cds
595	Q	2021	China	canine	OK128325.1|_Feline_parvovirus_strain_D7_NS1_(NS1)_NS2_(NS2)_VP1_(VP1)_and_VP2_(VP2)_genes_complete_cds
595	Q	2021	China	feline	OL547731.1|_Feline_parvovirus_strain_F-C_NS1_(NS1)_NS2_(NS2)_VP1_(VP1)_and_VP2_(VP2)_genes_complete_cds
595	Q	2021	China	feline	OL547732.1|_Feline_parvovirus_strain_F-D_NS1_(NS1)_NS2_(NS2)_VP1_(VP1)_and_VP2_(VP2)_genes_complete_cds
595	Q	2021	China	feline	OL547733.1|_Feline_parvovirus_strain_F-D35_NS1_(NS1)_NS2_(NS2)_VP1_(VP1)_and_VP2_(VP2)_genes_complete_cds
595	Q	2021	China	feline	OL547734.1|_Feline_parvovirus_strain_F-E_NS1_(NS1)_NS2_(NS2)_VP1_(VP1)_and_VP2_(VP2)_genes_complete_cds
595	Q	2021	China	feline	OL547735.1|_Feline_parvovirus_strain_F-D34_NS1_(NS1)_NS2_(NS2)_VP1_(VP1)_and_VP2_(VP2)_genes_complete_cds
595	Q	2021	China	feline	OL547736.1|_Feline_parvovirus_strain_F-D33_NS1_(NS1)_NS2_(NS2)_VP1_(VP1)_and_VP2_(VP2)_genes_complete_cds
595	Q	2021	China	feline	OL547737.1|_Feline_parvovirus_strain_F-A_NS1_(NS1)_NS2_(NS2)_VP1_(VP1)_and_VP2_(VP2)_genes_complete_cds
595	Q	2017	Australia	feline	MZ742163.1|_Feline_parvovirus_strain_FPV-AUS-1_partial_genome
595	Q	2017	Australia	feline	MZ742164.1|_Feline_parvovirus_strain_FPV-AUS-2_partial_genome
595	Q	2017	Australia	feline	MZ742165.1|_Feline_parvovirus_strain_FPV-AUS-3_partial_genome
595	Q	2017	Australia	feline	MZ742166.1|_Feline_parvovirus_strain_FPV-AUS-4_partial_genome
595	Q	2017	Australia	feline	MZ742167.1|_Feline_parvovirus_strain_FPV-AUS-5_partial_genome
595	Q	2017	Australia	feline	MZ742168.1|_Feline_parvovirus_strain_FPV-AUS-6_partial_genome
595	Q	2017	Australia	feline	MZ742169.1|_Feline_parvovirus_strain_FPV-AUS-7_partial_genome
595	Q	2017	Australia	feline	MZ742170.1|_Feline_parvovirus_strain_FPV-AUS-8_partial_genome
595	Q	2017	Australia	feline	MZ742171.1|_Feline_parvovirus_strain_FPV-AUS-9_partial_genome
595	Q	2017	Australia	feline	MZ742172.1|_Feline_parvovirus_strain_FPV-AUS-10_partial_genome
595	Q	2017	Australia	feline	MZ742173.1|_Feline_parvovirus_strain_FPV-AUS-11_partial_genome
595	Q	2017	Australia	feline	MZ742174.1|_Feline_parvovirus_strain_FPV-AUS-12_partial_genome
595	Q	2017	Australia	feline	MZ742175.1|_Feline_parvovirus_strain_FPV-AUS-13_partial_genome
595	Q	2017	Australia	feline	MZ742176.1|_Feline_parvovirus_strain_FPV-AUS-14_partial_genome
595	Q	2017	Australia	feline	MZ742177.1|_Feline_parvovirus_strain_FPV-AUS-15_partial_genome
595	Q	2017	Australia	feline	MZ742178.1|_Feline_parvovirus_strain_FPV-AUS-16_partial_genome
595	Q	2017	Australia	feline	MZ742179.1|_Feline_parvovirus_strain_FPV-AUS-17_partial_genome
595	Q	2017	Australia	feline	MZ742180.1|_Feline_parvovirus_strain_FPV-AUS-18_partial_genome
595	Q	2013	Thailand	small Indian civet	KP019621.2|_Feline_panleukopenia_virus_isolate_TH091305_NS1_(NS1)_and_NS2_(NS2)_genes_complete_cds_and_VP1_(VP1)_and_VP2_(VP2)_genes_partial_cds
595	Q	2019	Australia	feline	OM867680.1|_Feline_parvovirus_strain_FPV_175_A_AUS_Syd_04/2017_non-structural_protein_1_gene_complete_cds
595	Q	2021	China	feline	ON035638.1|_Feline_parvovirus_isolate_Yanji2_nonstructural_protein_1_gene_complete_cds
595	Q	2020	China	feline	OR551196.1|_Feline_parvovirus_isolate_Luoyang-01_NS1_gene_complete_cds
595	Q	2020	China	feline	OR551197.1|_Feline_parvovirus_isolate_Luoyang-05_NS1_gene_complete_cds
595	Q	2020	China	feline	OR551199.1|_Feline_parvovirus_isolate_Luoyang-18_NS1_gene_complete_cds
595	Q	2020	China	feline	OR551200.1|_Feline_parvovirus_isolate_Luoyang-19_NS1_gene_complete_cds
595	Q	2020	China	feline	OR551201.1|_Feline_parvovirus_isolate_Luoyang-20_NS1_gene_complete_cds
595	Q	2020	China	feline	OR551202.1|_Feline_parvovirus_isolate_Luoyang-23_NS1_gene_complete_cds
595	Q	2020	China	feline	OR551203.1|_Feline_parvovirus_isolate_Zhengzhou-01_NS1_gene_complete_cds
595	Q	2020	China	feline	OR551204.1|_Feline_parvovirus_isolate_Zhengzhou-07_NS1_gene_complete_cds
595	Q	2020	China	feline	OR551205.1|_Feline_parvovirus_isolate_Zhengzhou-11_NS1_gene_complete_cds
595	Q	2020	China	feline	OR551206.1|_Feline_parvovirus_isolate_Zhengzhou-15_NS1_gene_complete_cds
595	Q	2020	China	feline	OR551207.1|_Feline_parvovirus_isolate_Zhengzhou-16_NS1_gene_complete_cds
595	Q	2020	China	feline	OR551208.1|_Feline_parvovirus_isolate_Zhengzhou-25_NS1_gene_complete_cds
595	Q	2020	China	feline	OR551210.1|_Feline_parvovirus_isolate_Zhengzhou-29_NS1_gene_complete_cds
595	Q	2020	China	feline	OR551211.1|_Feline_parvovirus_isolate_Anyang-01_NS1_gene_complete_cds
595	Q	2020	China	feline	OR551212.1|_Feline_parvovirus_isolate_Anyang-03_NS1_gene_complete_cds
595	Q	2020	China	feline	OR551213.1|_Feline_parvovirus_isolate_Anyang-04_NS1_gene_complete_cds
595	Q	2020	China	feline	OR551214.1|_Feline_parvovirus_isolate_Shangqiu-06_NS1_gene_complete_cds
595	Q	2020	China	feline	OR551215.1|_Feline_parvovirus_isolate_Xinxiang-01_NS1_gene_complete_cds
595	Q	2020	China	feline	OR551216.1|_Feline_parvovirus_isolate_Xinyang-10_NS1_gene_complete_cds
595	Q	2021	China	feline	OQ398428.1|_Feline_parvovirus_isolate_FPV026_NS1_protein_gene_complete_cds
595	Q	2021	China	feline	OQ398438.1|_Feline_parvovirus_isolate_FPV041_NS1_protein_gene_complete_cds
595	Q	2021	China	feline	OQ398439.1|_Feline_parvovirus_isolate_FPV042_NS1_protein_gene_complete_cds
595	Q	2021	China	feline	OQ398440.1|_Feline_parvovirus_isolate_FPV043_NS1_protein_gene_complete_cds
595	Q	2021	China	feline	OQ398441.1|_Feline_parvovirus_isolate_FPV044_NS1_protein_gene_complete_cds
595	Q	2021	China	feline	OQ398442.1|_Feline_parvovirus_isolate_FPV045_NS1_protein_gene_complete_cds
595	Q	2021	China	feline	OQ398443.1|_Feline_parvovirus_isolate_FPV072_NS1_protein_gene_complete_cds
595	Q	2021	China	feline	OQ398444.1|_Feline_parvovirus_isolate_FPV076_NS1_protein_gene_complete_cds
595	Q	2021	China	feline	OQ398445.1|_Feline_parvovirus_isolate_FPV077_NS1_protein_gene_complete_cds
595	Q	2021	China	feline	OQ398446.1|_Feline_parvovirus_isolate_FPV080_NS1_protein_gene_complete_cds
595	Q	2021	China	feline	OQ398447.1|_Feline_parvovirus_isolate_FPV081_NS1_protein_gene_complete_cds
595	Q	2021	China	feline	OQ398448.1|_Feline_parvovirus_isolate_FPV082_NS1_protein_gene_complete_cds
595	Q	2021	China	feline	OQ398449.1|_Feline_parvovirus_isolate_FPV085_NS1_protein_gene_complete_cds
595	Q	2021	China	feline	OQ398450.1|_Feline_parvovirus_isolate_FPV086_NS1_protein_gene_complete_cds
595	Q	2021	China	feline	OQ398451.1|_Feline_parvovirus_isolate_FPV087_NS1_protein_gene_complete_cds
595	Q	2021	China	feline	OQ398452.1|_Feline_parvovirus_isolate_FPV088_NS1_protein_gene_complete_cds
595	Q	2021	China	feline	OQ398453.1|_Feline_parvovirus_isolate_FPV089_NS1_protein_gene_complete_cds
595	Q	2021	China	feline	OQ398454.1|_Feline_parvovirus_isolate_FPV090_NS1_protein_gene_complete_cds
595	Q	2021	China	feline	OQ398459.1|_Feline_parvovirus_isolate_FPV055_NS1_protein_gene_complete_cds
595	Q	2020	China	feline	MZ712026.1_Feline_panleukopenia_virus_isolate_AMPV2020_complete_genome
595	Q	2020	China	giant panda	MW331496.1_Feline_panleukopenia_virus_isolate_gpfe016par01-5_complete_genome
595	Q	2020	China	Ailurus fulgens	MZ357119.1_MAG:_Feline_panleukopenia_virus_isolate_rpfe013par01-5_genomic_sequence
595	Q	2018	China	giant panda	MZ357122.1_MAG:_Feline_panleukopenia_virus_isolate_gpfe267par01-12_genomic_sequence
595	Q	2015	China	mink	MZ044015.1_Mink_enteritis_virus_isolate_MEV-SD1_complete_genome
595	Q	2023	China	feline	PV166222.1_Feline_panleukopenia_virus_isolate_XJ2023_complete_genome
595	Q	2018	China	giant panda	MT178243.1_Feline_panleukopenia_virus_isolate_SY-01/2019_complete_genome
595	Q	2013	China	feline	KP769859.1_Feline_panleukopenia_virus_isolate_MG132167A_NS1/NS2_(NS1/NS2)_VP1_(VP1)_and_VP2_(VP2)_genes_complete_cds
595	Q	1986	China	jaguar	KX900570.1_Feline_panleukopenia_virus_isolate_HH-1/86_complete_genome
595	Q	2020	China	giant panda	OR264206.1_Feline_panleukopenia_virus_isolate_pFPV-sc_complete_genome
595	Q	2016	China	mink	MZ044016.1_Mink_enteritis_virus_isolate_MEV-SD7_complete_genome
595	Q	2020	China	feline	MW650831.1_Feline_panleukopenia_virus_isolate_FPV-SH2001_complete_genome
595	Q	2020	China	feline	MW811187.1_Feline_panleukopenia_virus_strain_FPV-SH2003_complete_genome
595	Q	2023	China	feline	PQ227071.1_Feline_panleukopenia_virus_strain_XJ-SHZ-2_complete_genome
595	Q	2016	China	feline	MG924893.1_Feline_panleukopenia_virus_isolate_GX01_complete_genome
595	Q	2023	China	feline	OR921195.1_Feline_panleukopenia_virus_isolate_FPLV-CC-19-02_complete_genome
595	Q	2015	Italy	feline	KX434461.1_Feline_panleukopenia_virus_strain_FPV_IZSSI_3201_1_15_ns1_ns2_vp1_and_vp2_genes_complete_cds
595	Q	2018	India	feline	MH559110.1_Feline_panleukopenia_virus_strain_TN/FPV/2018_complete_genome
595	Q	2017	South Korea	feline	MN400978.1_Feline_panleukopenia_virus_isolate_Gigucheon_partial_genome
595	Q	2017	South Korea	feline	MN400979.1_Feline_panleukopenia_virus_isolate_Jun_partial_genome
595	Q	2017	South Korea	feline	MN400980.1_Feline_panleukopenia_virus_isolate_Rara_partial_genome
595	Q	2023	Italy	bear	OR602717.1_Feline_panleukopenia_virus_strain_ITA/2023/bear/74_complete_genome
595	Q	2023	Italy	Hystrix	OR602718.1_Feline_panleukopenia_virus_strain_ITA/2023/hystrix/213_complete_genome
595	Q	2020	China	feline	MW659466.1_Feline_panleukopenia_virus_strain_FPV-SH2002_nonstructural_protein_1_(NS1)_nonstructural_protein_2_(NS2)_structural_protein_1_(VP1)_and_structural_protein_2_(VP2)_genes_complete_cds
595	Q	2020	China	lion	MZ005633.1_Feline_panleukopenia_virus_strain_HNZZ2_complete_genome
595	Q	1999	China	tiger	MG764510.1_Feline_panleukopenia_virus_isolate_FPV-G_complete_genome
595	Q	2022	India	feline	PP419033.1_Feline_panleukopenia_virus_isolate_FPV/INDIA/MZ27_nonstructural_protein_1_(NS1)_nonstructural_protein_2_(NS2)_structural_protein_1_(VP1)_and_structural_protein_2_(VP2)_genes_complete_cds
595	Q	2022	India	feline	PP419034.1_Feline_panleukopenia_virus_isolate_FPV/INDIA/MZ29_nonstructural_protein_1_(NS1)_nonstructural_protein_2_(NS2)_structural_protein_1_(VP1)_and_structural_protein_2_(VP2)_genes_complete_cds
595	Q	2022	India	feline	PP419035.1_Feline_panleukopenia_virus_isolate_FPV/INDIA/MZ30_nonstructural_protein_1_(NS1)_nonstructural_protein_2_(NS2)_structural_protein_1_(VP1)_and_structural_protein_2_(VP2)_genes_complete_cds
595	Q	2018	China	giant panda	MW091487.1_Feline_panleukopenia_virus_isolate_Giant_panda/CD/2018_NS1_(NS1)_and_VP2_(VP2)_genes_complete_cds
595	Q	2022	China	feline	OR709671.1_UNVERIFIED:_Feline_panleukopenia_virus_strain_FPV-QD22-1_sequence
595	Q	2015	China	Panthera leo	MG764511.1_Feline_panleukopenia_virus_isolate_FPV-L_complete_genome
595	Q	2014	China	feline	KP280068.1_Feline_panleukopenia_virus_isolate_HRB-CS1_complete_genome
595	Q	2016	China	tiger	KX685354.1_Feline_panleukopenia_virus_strain_HN-ZZ1_complete_genome
595	Q	2021	China	feline	OR227624.1_Feline_panleukopenia_virus_strain_CH/YCYH/2021_complete_genome
595	Q	2019	China	tiger	MN908257.1_Feline_panleukopenia_virus_isolate_MHS2019_complete_genome
595	Q	2018	China	feline	OQ863615.1_Feline_panleukopenia_virus_strain_YZ2018-023_nonstructural_protein_1_(NS1)_nonstructural_protein_2_(NS2)_capsid_protein_VP1_(VP1)_and_capsid_protein_VP2_(VP2)_genes_complete_cds
595	Q	2018	China	feline	OQ863616.1_Feline_panleukopenia_virus_strain_YZ2019-024_nonstructural_protein_1_(NS1)_nonstructural_protein_2_(NS2)_capsid_protein_VP1_(VP1)_and_capsid_protein_VP2_(VP2)_genes_complete_cds
595	Q	2018	China	feline	OQ863617.1_Feline_panleukopenia_virus_strain_YZ2019-025_nonstructural_protein_1_(NS1)_nonstructural_protein_2_(NS2)_capsid_protein_VP1_(VP1)_and_capsid_protein_VP2_(VP2)_genes_complete_cds
595	Q	2018	China	feline	OQ863618.1_Feline_panleukopenia_virus_strain_YZ2019-026_nonstructural_protein_1_(NS1)_nonstructural_protein_2_(NS2)_capsid_protein_VP1_(VP1)_and_capsid_protein_VP2_(VP2)_genes_complete_cds
595	Q	2018	China	feline	OQ863619.1_Feline_panleukopenia_virus_strain_YZ2019-027_nonstructural_protein_1_(NS1)_nonstructural_protein_2_(NS2)_capsid_protein_VP1_(VP1)_and_capsid_protein_VP2_(VP2)_genes_complete_cds
595	Q	2022	China	feline	OR727318.1_Feline_panleukopenia_virus_isolate_FPV-QD22-3_partial_genome
595	Q	2022	China	feline	OR727317.1_Feline_panleukopenia_virus_isolate_FPV-QD22-8_partial_genome
595	Q	2021	Italy	canine	OM638042.1_Feline_panleukopenia_virus_strain_ITA/2021/164-1_complete_genome
595	Q	2022	China	feline	OR727316.1_Feline_panleukopenia_virus_isolate_FPV-QD22-4_partial_genome
595	Q	2022	China	feline	OR727315.1_Feline_panleukopenia_virus_isolate_FPV-QD22-5_partial_genome
595	Q	2022	China	feline	OR823202.1_UNVERIFIED:_Feline_panleukopenia_virus_strain_FPV-QD22-9_partial_genome
595	Q	2021	Italy	canine	OM638043.1_Feline_panleukopenia_virus_strain_EGY/2021/139-188_complete_genome
595	Q	2022	China	feline	OR823201.1_UNVERIFIED:_Feline_panleukopenia_virus_strain_FPV-QD22-11_partial_genome
595	Q	2022	China	feline	OR727319.1_Feline_panleukopenia_virus_isolate_FPV-QD22-13_partial_genome
595	Q	2022	Italy	Meles	PV955934.1_Feline_panleukopenia_virus_isolate_FPV/Badger/TI6/2022/ITA_NS1_NS2_VP1_and_VP2_genes_complete_cds
595	Q	2023	China	mink	OR363111.1_Mink_enteritis_virus_strain_MEV/SD-4_nonstructural_protein_NS1_gene_complete_cds_nonstructural_protein_NS2_and_capsid_protein_VP1_genes_complete_cds_alternatively_spliced_and_capsid_proteis
595	Q	2023	China	mink	OR363112.1_Mink_enteritis_virus_strain_MEV/SD-5_nonstructural_protein_NS1_gene_complete_cds_nonstructural_protein_NS2_and_capsid_protein_VP1_genes_complete_cds_alternatively_spliced_and_capsid_proteis
595	Q	2023	China	mink	OR363113.1_Mink_enteritis_virus_strain_MEV/SD-6_nonstructural_protein_NS1_gene_complete_cds_nonstructural_protein_NS2_and_capsid_protein_VP1_genes_complete_cds_alternatively_spliced_and_capsid_proteis
595	Q	2023	China	mink	OR363114.1_Mink_enteritis_virus_strain_MEV/SD-1_nonstructural_protein_NS1_gene_complete_cds_nonstructural_protein_NS2_and_capsid_protein_VP1_genes_complete_cds_alternatively_spliced_and_capsid_proteis
595	Q	2023	China	feline	PQ490410.1_Feline_panleukopenia_virus_isolate_FPV-LZ19-2023_complete_genome
595	Q	2023	Spain	feline	PQ436979.1_Feline_panleukopenia_virus_isolate_LG15_cat_Spain_complete_genome
595	Q	2020	China	feline	MZ357120.1_MAG:_Feline_panleukopenia_virus_isolate_cf094par01-8_genomic_sequence
595	Q	2018	Thailand	feline	MN127779.1_Feline_panleukopenia_virus_isolate_18R217C/TH/2018_complete_genome
595	Q	2018	Thailand	feline	MN127780.1_Feline_panleukopenia_virus_isolate_19R81C/TH/2019_complete_genome
595	Q	2021	Italy	feline	OQ718429.1_Feline_panleukopenia_virus_isolate_FPV/NS1/cat/IT_partial_genome
595	Q	2007	China	feline	EF988660.1_Feline_panleukopenia_virus_strain_XJ-1_non-structural_protein_1_(NS1)_capsid_protein_(VP1)_and_capsid_protein_(VP2)_genes_complete_cds
595	Q	2011	Germany	feline	PV936291.1_UNVERIFIED:_Feline_panleukopenia_virus_isolate_FPV-125_11_sequence
595	Q	2011	Germany	feline	PV936292.1_UNVERIFIED:_Feline_panleukopenia_virus_isolate_FPV-126_11_sequence
595	Q	2011	Germany	feline	PV936293.1_UNVERIFIED:_Feline_panleukopenia_virus_isolate_FPV-183_14_sequence
595	Q	2011	Germany	feline	PV936297.1_UNVERIFIED:_Feline_panleukopenia_virus_isolate_FPV-270_06_sequence
595	Q	2011	Germany	feline	PV936298.1_UNVERIFIED:_Feline_panleukopenia_virus_isolate_FPV-2_07_sequence
595	Q	2011	Germany	feline	PV936299.1_UNVERIFIED:_Feline_panleukopenia_virus_isolate_FPV-331_08_sequence
595	Q	2015	China	mink	KY094120.1_Mink_enteritis_virus_strain_MEV-SD1_NS1_(NS1)_gene_complete_cds
595	Q	2015	China	mink	KY094121.1_Mink_enteritis_virus_strain_MEV-SD2_NS1_(NS1)_gene_complete_cds
595	Q	2015	China	mink	KY094122.1_Mink_enteritis_virus_strain_MEV-SD3_NS1_(NS1)_gene_complete_cds
595	Q	2015	China	mink	KY094123.1_Mink_enteritis_virus_strain_MEV-SD4_NS1_(NS1)_gene_complete_cds
595	Q	2015	China	mink	KY094124.1_Mink_enteritis_virus_strain_MEV-SD5_NS1_(NS1)_gene_complete_cds
595	Q	2015	China	mink	KY094125.1_Mink_enteritis_virus_strain_MEV-SD6_NS1_(NS1)_gene_complete_cds
595	Q	2015	China	mink	KY094126.1_Mink_enteritis_virus_strain_MEV-SD7_NS1_(NS1)_gene_complete_cds
595	Q	2015	China	mink	KY094127.1_Mink_enteritis_virus_strain_MEV-SD8_NS1_(NS1)_gene_complete_cds
595	Q	2019	China	feline	MT892651.1_Feline_panleukopenia_virus_strain_FPV-SX_NS1_gene_complete_cds
595	Q	2020	China	feline	MZ836428.1_Feline_panleukopenia_virus_strain_JN-FPV-11_non-structural_protein_1_gene_complete_cds
595	Q	2020	China	feline	MZ836429.1_Feline_panleukopenia_virus_strain_JN-FPV-96_non-structural_protein_1_gene_complete_cds
595	Q	2020	China	feline	MZ836432.1_Feline_panleukopenia_virus_strain_TZ-FPV-243_non-structural_protein_1_gene_complete_cds
595	Q	2020	China	feline	MZ836433.1_Feline_panleukopenia_virus_strain_TZ-FPV-242_non-structural_protein_1_gene_complete_cds
595	Q	2020	China	feline	MZ836434.1_Feline_panleukopenia_virus_strain_TZ-FPV-237_non-structural_protein_1_gene_complete_cds
595	Q	2020	China	feline	MZ836435.1_Feline_panleukopenia_virus_strain_TZ-FPV-235_non-structural_protein_1_gene_complete_cds
595	Q	2020	China	feline	MZ836436.1_Feline_panleukopenia_virus_strain_TZ-FPV-195_non-structural_protein_1_gene_complete_cds
595	Q	2020	China	feline	MZ836438.1_Feline_panleukopenia_virus_strain_TZ-FPV-185_non-structural_protein_1_gene_complete_cds
595	Q	2020	China	feline	MZ836441.1_Feline_panleukopenia_virus_strain_TZ-FPV-135_non-structural_protein_1_gene_complete_cds
595	Q	2020	China	feline	MZ836442.1_Feline_panleukopenia_virus_strain_TZ-FPV-124_non-structural_protein_1_gene_complete_cds
595	Q	2020	China	feline	MZ836443.1_Feline_panleukopenia_virus_strain_TZ-FPV-122_non-structural_protein_1_gene_complete_cds
595	Q	2020	China	feline	MZ836444.1_Feline_panleukopenia_virus_strain_TZ-FPV-119_non-structural_protein_1_gene_complete_cds
595	Q	2020	China	feline	MZ836445.1_Feline_panleukopenia_virus_strain_TZ-FPV-112_non-structural_protein_1_gene_complete_cds
595	Q	2020	China	feline	MZ836447.1_Feline_panleukopenia_virus_strain_TZ-FPV-104_non-structural_protein_1_gene_complete_cds
595	Q	2020	China	feline	MZ836450.1_Feline_panleukopenia_virus_strain_JN-FPV-91_non-structural_protein_1_gene_complete_cds
595	Q	2020	China	feline	MZ836451.1_Feline_panleukopenia_virus_strain_JN-FPV-90_non-structural_protein_1_gene_complete_cds
595	Q	2020	China	feline	MZ836452.1_Feline_panleukopenia_virus_strain_JN-FPV-87_non-structural_protein_1_gene_complete_cds
595	Q	2020	China	feline	MZ836453.1_Feline_panleukopenia_virus_strain_JN-FPV-12_non-structural_protein_1_gene_complete_cds
595	Q	2022	China	raccoon dog	PP355845.1_Feline_panleukopenia_virus_isolate_YSH1-SH2022_NS1_protein_gene_complete_cds
595	Q	2022	China	raccoon dog	PP355847.1_Feline_panleukopenia_virus_isolate_YSH2-SH2022_NS1_protein_gene_complete_cds
595	Q	2023	China	raccoon dog	PP355849.1_Feline_panleukopenia_virus_isolate_GSW1-SH2023_NS1_protein_gene_complete_cds
