# Supplementary material for: Pathogenicity of a Canine-Derived Feline Panleukopenia Virus in Cats and NS1 Evolution Associated with Adaptation to Dogs
Source: Animals (Basel). 2026 Mar 31;16(7):1061. doi: 10.3390/ani16071061 (PMC13071982; doi:10.3390/ani16071061)
Supplement: Supplementary file 1 [file animals-16-01061-s001.zip › Table S2 Selection pressure analysis of NS1 top sites.csv]

site	usable_seqs	total_pairs	syn_pairs	nonsyn_pairs	omega_site(dN/dS)	consensus_aa	aa_unique	aa_entropy
68	257	32896	0	256	¡Þ	D	2	0.036752954
72	257	32896	0	510	¡Þ	E	2	0.065701878
93	257	32896	0	256	¡Þ	D	2	0.036752954
95	257	32896	0	2470	¡Þ	L	2	0.237274405
105	257	32896	0	256	¡Þ	V	2	0.036752954
111	257	32896	0	256	¡Þ	P	2	0.036752954
115	257	32896	0	4956	¡Þ	V	2	0.408183205
132	257	32896	0	1750	¡Þ	V	2	0.180342232
135	257	32896	0	256	¡Þ	H	2	0.036752954
165	257	32896	0	3172	¡Þ	V	2	0.288871138
171	257	32896	0	256	¡Þ	E	2	0.036752954
191	257	32896	0	256	¡Þ	R	2	0.036752954
243	257	32896	0	256	¡Þ	Y	2	0.036752954
247	257	32896	0	14039	¡Þ	H	3	0.915563896
258	257	32896	0	762	¡Þ	K	2	0.091691483
294	257	32896	0	256	¡Þ	S	2	0.036752954
398	257	32896	0	256	¡Þ	F	2	0.036752954
402	257	32896	0	256	¡Þ	A	2	0.036752954
419	257	32896	0	256	¡Þ	N	2	0.036752954
434	257	32896	0	256	¡Þ	D	2	0.036752954
438	257	32896	0	762	¡Þ	K	2	0.091691483
442	257	32896	0	256	¡Þ	W	2	0.036752954
443	257	32896	0	16440	¡Þ	I	2	0.99684141
449	257	32896	0	256	¡Þ	F	2	0.036752954
471	257	32896	0	256	¡Þ	G	2	0.036752954
483	257	32896	0	256	¡Þ	I	2	0.036752954
518	257	32896	0	510	¡Þ	C	2	0.065701878
535	257	32896	0	256	¡Þ	I	2	0.036752954
545	257	32896	0	12434	¡Þ	E	4	0.929199309
546	257	32896	0	4302	¡Þ	S	2	0.366068841
554	257	32896	0	510	¡Þ	H	2	0.065701878
572	257	32896	0	1260	¡Þ	E	2	0.138370926
573	257	32896	0	1266	¡Þ	G	3	0.157261015
574	257	32896	0	6412	¡Þ	I	2	0.496738925
575	257	32896	0	256	¡Þ	N	2	0.036752954
576	257	32896	0	2706	¡Þ	S	2	0.254992969
579	257	32896	0	4522	¡Þ	C	2	0.38042124
582	257	32896	0	256	¡Þ	L	2	0.036752954
585	257	32896	0	762	¡Þ	Q	2	0.091691483
588	257	32896	0	2951	¡Þ	S	3	0.291499869
590	257	32896	0	256	¡Þ	P	2	0.036752954
595	257	32896	0	13432	¡Þ	Q	2	0.86090629
596	257	32896	0	14532	¡Þ	V	2	0.911673783
605	257	32896	0	256	¡Þ	V	2	0.036752954
613	257	32896	0	256	¡Þ	S	2	0.036752954
616	257	32896	0	1515	¡Þ	D	4	0.189058666
621	257	32896	0	256	¡Þ	E	2	0.036752954
627	257	32896	0	256	¡Þ	S	2	0.036752954
628	257	32896	0	510	¡Þ	N	2	0.065701878
629	257	32896	0	762	¡Þ	Q	2	0.091691483
